# Supplementary material for: 4-[(E)-2-(1-Pyrenyl)Vinyl]Pyridine Complexes: How to Modulate the Toxicity of Heavy Metal Ions to Target Microbial Infections
Source: Molecules. 2024 Mar 31;29(7):1565. doi: 10.3390/molecules29071565 (PMC11013842; doi:10.3390/molecules29071565)
Supplement: Supplementary file 1 [file molecules-29-01565-s001.zip]

Archive with 1 entries (1 files):
- molecules-2925759-supplementary.pdf
